# Supplementary material for: Understanding Discordance between In Vitro Dissolution, Local Gut and Systemic Bioequivalence of Budesonide in Healthy and Crohn’s Disease Patients through PBPK Modeling
Source: Pharmaceutics. 2023 Aug 30;15(9):2237. doi: 10.3390/pharmaceutics15092237 (PMC10535222; doi:10.3390/pharmaceutics15092237)
Supplement: Supplementary file 1 [file pharmaceutics-15-02237-s001.zip]

Archive with 1 entries (1 files):
- pharmaceutics-2563823-supplementary.pdf
